# Supplementary material for: PET Glycolysis to BHET Efficiently Catalyzed by Stable and Recyclable Pd-Cu/γ-Al2O3
Source: Molecules. 2024 Sep 11;29(18):4305. doi: 10.3390/molecules29184305 (PMC11434405; doi:10.3390/molecules29184305)
Supplement: Supplementary file 1 [file molecules-29-04305-s001.zip]

Archive with 1 entries (1 files):
- molecules-3193176-supplementary.pdf
